# Supplementary material for: Reducing Short-Wavelength Blue Light in Dry Eye Patients with Unstable Tear Film Improves Performance on Tests of Visual Acuity
Source: PLoS One. 2016 Apr 5;11(4):e0152936. doi: 10.1371/journal.pone.0152936 (PMC4821556; doi:10.1371/journal.pone.0152936)
Supplement: S1 Dataset — (XLSX) [file pone.0152936.s001.xlsx]

## Sheet: DATA
S1_Dataset. Raw Data.
									FVA（glass off）								FVA（glass om）
No	DE1N2	age	man1woman2	Symptoms	BUT	mean BUT	staining	mean staining	SVA	logSVA		FVA	logFVA		VMR		sVAf	logsVAf	meanlogsCA	FVAf	logFVAf	meanlogFVA	VMRf	meanVMR
1	1	27	1	1	3	3.5	0	0	1.5	-0.176091	-0.176091		-0.17	-0.145	1	0.99	1.5	-0.176091	-0.176091		-0.16	-0.14	1	0.99
	1		1	1	4		0		1.5	-0.176091			-0.12		0.98		1.5	-0.176091			-0.12		0.98
2	1	23	2	1	2	3	1	1	1.5	-0.176091	-0.176091		1.01	1.025	0.94	0.94	1.5	-0.176091	-0.176091		1.05	1.067	0.94	0.945
	1		2	1	4		1		1.5	-0.176091			1.04		0.94		1.5	-0.176091			1.084		0.95
3	1	24	2	1	2	2.5	0	0	1.5	-0.176091	-0.176091		1.47	1.32	1	0.98	1.5	-0.176091	-0.176091		1.21	1.085	0.97	0.95
	1		2	1	3		0		1.5	-0.176091			1.17		0.96		1.5	-0.176091			0.96		0.93
4	1	23	2	1	2	2	0	0	1	0	0	0.747	0.126679	0.128724	0.95	0.95	1	0	0	1.126	-0.0515384	-0.014631	1.02	1.005
	1		2	1	2		0		1	0		0.74	0.130768		0.95		1	0		0.95	0.0222764		0.99
5	1	34	1	1	1	1	0	0	1	0	0	1.007	-0.00302947	0.153387	1	0.93	1	0	0	1.198	-0.0784568	-0.0875096	1.03	1.035
	1		1	1	1		0		1	0		0.49	0.309804		0.86		1	0		1.249	-0.0965624		1.04
6	1	27	2	1	2	2	0	0	1	0	0	1.004	-0.00173371	-0.0270214	1	1.01	1	0	0	0.673	0.171985	0.091713	0.94	0.97
	1		2	1	2		0		1	0		1.128	-0.0523091		1.02		1	0		0.974	0.011441		1
7	1	30	2	1	2	2	0	0	1.5	-0.176091	-0.176091	1.372	-0.137354	-0.125482	0.99	0.985	1.5	-0.176091	-0.176091	1.61	-0.206826	-0.188984	1.01	1.005
	1		2	1	2		0		1.5	-0.176091		1.299	-0.113609		0.98		1.5	-0.176091		1.483	-0.171141		1
8	1	40	1	1	3	3	0	0	1.5	-0.176091	-0.176091	1.487	-0.172311	-0.176934	1	1	1.5	-0.176091	-0.176091	1.66	-0.220108	-0.226806	1.01	1.01
	1		1	1	3		0		1.5	-0.176091		1.519	-0.181558		1		1.5	-0.176091		1.712	-0.233504		1.01
9	1	41	1	1	2	2	0	0	0.9	-0.04	-0.04	0.719	0.143271	0.134105	0.96	0.965	0.9	-0.04	-0.04	0.875	0.0579919	0.0801824	1	0.99
	1		1	1	2		0		0.9	-0.04		0.75	0.124939		0.97		0.9	-0.04		0.79	0.102373		0.98
10	1	34	1	1	3	3	0	0	1.2	-0.0791812	-0.0791812	0.862	0.0644927	0.0484724	0.95	0.95	1.2	-0.0791812	-0.0791812	0.874	0.0584886	0.0109298	0.95	0.965
	1		1	1	3		0		1.2	-0.0791812		0.928	0.032452		0.95		1.2	-0.0791812		1.088	-0.0366289		0.98
11	1	40	1	1	2	2	0	0	1.2	-0.0791812	-0.0791812	1.198	-0.0784568	-0.0613022	1	0.995	1.2	-0.0791812	-0.0791812	1.267	-0.102777	-0.113477	1.01	1.015
	1		1	1	2		0		1.2	-0.0791812		1.107	-0.0441476		0.99		1.2	-0.0791812		1.331	-0.124178		1.02
12	1	31	2	1	3	3	0	0	1.5	-0.176091	-0.176091	1.476	-0.169086	-0.16938	1	1	1.5	-0.176091	-0.176091	1.514	-0.180126	-0.163592	1	0.995
	1		2	1	3		0		1.5	-0.176091		1.478	-0.169674		1		1.5	-0.176091		1.403	-0.147058		0.99
13	1	31	1	1	2	2	0	0	1.5	-0.176091	-0.176091	0.74	0.130768	0.0425271	0.89	0.92	1.5	-0.176091	-0.176091	1.183	-0.0729847	-0.0742659	0.96	0.96
	1		1	1	2		0		1.5	-0.176091		1.111	-0.0457141		0.95		1.5	-0.176091		1.19	-0.075547		0.96
14	1	28	2	0	10	10	0	0	1.5	-0.176091	-0.176091		-0.04	-0.055	0.95	0.955	1.5	-0.176091	-0.176091		-0.01	-0.055	0.94	0.955			0.08	1.09691	1.5	-0.176091	-5.5	0	0
	1		2	0	10		0		1.5	-0.176091			-0.07		0.96		1.5	-0.176091			-0.1		0.97				0.06	1.22185	1.5	-0.176091	-6	-0.5	160
15	1	27	1	0	7	8.5	0	0	1.5	-0.176091	-0.176091		-0.18	-0.18	0.93	0.95	1.5	-0.176091	-0.176091		-0.01	-0.05	0.94	0.955			0.3	0.522879	1.5	-0.176091	-2	-1.5	90
	1		1	0	10		0		1.5	-0.176091			-0.18		0.97		1.5	-0.176091			-0.09		0.97				0.8	0.09691	1.5	-0.176091	-1.75	0	0
16	1	28	1	0	10	10	0	0	1.5	-0.176091	-0.176091		-0.16	-0.17	0.99	0.995	1.5	-0.176091	-0.176091		-0.17	-0.165	1	0.995			0.3	0.522879	1.5	-0.176091	-2	0	0
	1		1	0	10		0		1.5	-0.176091			-0.18		1		1.5	-0.176091			-0.16		0.99				0.9	0.0457575	1.5	-0.176091	-2	0	0
17	2	22	2	0	10	10	0	0	1.5	-0.176091	-0.176091		-0.04	-0.01	0.95	0.94	1.5	-0.176091	-0.176091		0.05	0.105	0.92	0.9			0.08	1.09691	2	-0.30103	-5.5	0	0
	2		2	0	10		0		1.5	-0.176091			0.02		0.93		1.5	-0.176091			0.16		0.88				0.08	1.09691	1.5	-0.176091	-5	0	0
18	2	28	1	0	10	10	0	0	1.5	-0.176091	-0.176091		-0.18	-0.18	1	1	1.5	-0.176091	-0.176091		-0.16	-0.165	0.99	0.995			0.9	0.0457575	2	-0.30103	-1	-0.5	105
	2		1	0	10		0		1.5	-0.176091			-0.18		1		1.5	-0.176091			-0.17		1				0.6	0.221849	1.5	-0.176091	-1.5	-0.5	90
19	2	34	2	0	10	10	0	0	1.5	-0.176091	-0.176091		-0.17	-0.155	1	0.995	1.5	-0.176091	-0.176091		-0.14	-0.135	0.99	0.985			0.1	1	2	-0.30103	-3	0	0
	2		2	0	10		0		1.5	-0.176091			-0.14		0.99		1.5	-0.176091			-0.13		0.98				0.06	1.22185	2	-0.30103	-2.75	0	0
20	2	29	1	0	10	10	0	0	1.5	-0.176091	-0.176091		-0.12	-0.14	0.98	0.985	1.5	-0.176091	-0.176091		-0.14	-0.145	0.99	0.99			2	-0.30103	2	-0.30103	-0.25	0	0
	2		1	0	10		0		1.5	-0.176091			-0.16		0.99		1.5	-0.176091			-0.15		0.99				1.5	-0.176091	1.5	-0.176091	0	0	0
21	2	26	2	0	10	10	0	0	1.5	-0.176091	-0.176091		-0.05	-0.1	0.96	0.975	1.5	-0.176091	-0.176091		-0.05	-0.105	0.95	0.97			0.15	0.823909	2	-0.30103	-2.75	-1	175
	2		2	0	10		0		1.5	-0.176091			-0.15		0.99		1.5	-0.176091			-0.16		0.99				0.15	0.823909	2	-0.30103	-2.5	-1	175
22	2	22	1	0	7	6.5	0	0	1.5	-0.176091	-0.176091		-0.12	-0.085	0.98	0.965	1.5	-0.176091	-0.176091		-0.12	-0.105	0.98	0.975			0.2	0.69897	2	-0.30103	-0.25	0	0
	2		1	0	6		0		1.5	-0.176091			-0.05		0.95		1.5	-0.176091			-0.09		0.97				0.2	0.69897	2	-0.30103	-1.75	-0.5	90
23	2	22	1	0	10	10	0	0	1.5	-0.176091	-0.176091		-0.08	-0.125	0.97	0.985	1.5	-0.176091	-0.176091		-0.07	-0.125	0.96	0.98			0.06	1.22185	2	-0.30103	-4.75	-0.75	5
	2		1	0	10		0		1.5	-0.176091			-0.17		1		1.5	-0.176091			-0.18		1				0.06	1.22185	2	-0.30103	-4.75	-0.75	5
24	2	28	2	0	10	9	0	0	1.5	-0.176091	-0.176091		-0.17	-0.155	1	0.995	1.5	-0.176091	-0.176091		-0.18	-0.145	1	0.99			2	-0.30103	2	-0.30103	0.25	0	0
	2		2	0	8		0		1.5	-0.176091			-0.14		0.99		1.5	-0.176091			-0.11		0.98				2	-0.30103	2	-0.30103	0.5	0	0
25	2	27	2	0	10	10	0	0	1.5	-0.176091	-0.176091		-0.09	-0.105	0.97	0.975	1.5	-0.176091	-0.176091		-0.05	-0.075	0.95	0.96			0.06	1.22185	1.5	-0.176091	-5.25	-0.75	5
	2		2	0	10		0		1.5	-0.176091			-0.12		0.98		1.5	-0.176091			-0.1		0.97				0.08	1.09691	1.5	-0.176091	-4.75	-1.5	180
26	2	37	1	0	10	10	0	0	1.2	-0.08	-0.08	1.487	-0.17	-0.145	1.03	1.005	1.2	-0.06	-0.12	1.5	-0.18	-0.15	1.03	1.005
	2		1	0	10		0		1.5	-0.08		1.321	-0.12		0.98		1.5	-0.18		1.332	-0.12		0.98
27	2	34	1	0	10	10	0	0	1	0	0	1.038	-0.02	0.005	1.01	1	1	0	0	1.19	-0.08	-0.01	1.03	1.005
	2		1	0	10		0		1	0		0.938	0.03		0.99		1	0		0.88	0.06		0.98
28	2	30	1	0	10	10	0	0	1.5	-0.18	-0.13	1.41	-0.15	-0.075	0.99	0.985	1.5	-0.18	-0.13	1.224	-0.09	-0.08	0.97	0.985
	2		1	0	10		0		1.2	-0.08		0.997	0		0.98		1.2	-0.08		1.18	-0.07		1
29	2	36	2	0	6	6	0	0	1.5	-0.18	-0.18	1.15	-0.06	-0.1	0.96	0.975	1.5	-0.18	-0.18	1.353	-0.13	-0.145	0.98	0.985
	2		2	0	6		0		1.5	-0.18		1.373	-0.14		0.99		1.5	-0.18		1.454	-0.16		0.99
30	2	38	1	0	6	6	0	0	1.5	-0.18	-0.18	1.42	-0.15	-0.15	0.99	0.99	1.5	-0.18	-0.18	1.461	-0.16	-0.16	0.99	0.99
	9		1	0	4		0		1.2	-0.08		1.01	-0.04		0.99		1.2	-0.08		0.942	0.33		0.96
31	2	36	2	0	10	10	0	0	1.2	-0.08	-0.08	1.008	0	-0.025	0.97	0.98	1.2	-0.08	-0.08	1.075	-0.03	0.02	0.98	0.965
	2		2	0	10		0		1.2	-0.08		1.131	-0.05		0.99		1.2	-0.08		0.854	0.07		0.95
32	1	40	2	1	4	4	0	0	1.2	-0.08	-0.08	0.742	0.13	0.12	0.92	0.925	1.2	-0.08	-0.08	1.065	-0.03	-0.02	0.98	0.975
	1		2	1	4		0		1.2	-0.08		0.776	0.11		0.93		1.2	-0.08		1.023	-0.01		0.97
33	1	40	2	1	4	4	0	0	1	0	0	0.725	0.14	0.205	0.95	0.925	1	0	0	0.678	0.17	0.15	0.94	0.945
	1		2	1	4		0		1	0		0.533	0.27		0.9		1	0		0.745	0.13		0.95
34	1	43	1	1	5	4.5	0	0	1	0	-0.04	0.454	0.87	0.905	0.87	0.915	1	0	-0.04	0.765	0.12	0.06	0.96	0.965
	1		1	1	4		0		1.2	-0.08		0.942	0.94		0.96		1.2	-0.08		1.011	0		0.97
35	1	38	2	1	4	4	0	0	1.2	-0.08	-0.08	0.875	0.95	0.955	0.95	0.955	1.2	-0.08	-0.08	1.257	-0.1	-0.045	1.01	0.99
	1		2	1	4		0		1.2	-0.08		0.93	0.96		0.96		1.2	-0.08		0.977	0.01		0.97
36	1	28	2	1	3	3	1	1	1.2	-0.08	-0.08	0.732	0.14	0.185	0.92	0.905	1.2	-0.08	-0.08	1.176	-0.07	0.025	1	0.965
	1		2	1	3		1		1.2	-0.08		0.585	0.23		0.89		1.2	-0.08		0.764	0.12		0.93
37	1	35	2	1	3	3	0	0	1.2	-0.08	-0.08	0.798	0.1	0.08	0.94	0.945	1.2	-0.08	-0.08	0.882	0.05	-0.015	0.95	0.975
	1		2	1	3		0		1.2	-0.08		0.866	0.06		0.95		1.2	-0.08		1.205	-0.08		1
38	9	24	1	0	5		0		1.2	-0.08		1.295	-0.11		1.01		1.2	-0.08		1.321	-0.12		1.01
	2		1	0	7	7	0	0	1.2	-0.08	-0.08	0.954	0.02	0.02	0.96	0.96	1.2	-0.08	-0.08	1.128	-0.15	-0.15	0.99	0.99
39	2	49	1	0	10	8.5	0	0	1	0	0	0.936	0.03	-0.025	0.99	1.01	1	0	0	1.006	0	-0.03	1	1.01
	2		1	0	7		0		1	0		1.2	-0.08		1.03		1	0		1.146	-0.06		1.02
40	2	20	2	0	8	8	8	8	1	0	0	0.777	0.11	0.11	0.96	0.96	1	0	0	0.877	0.06	0.06	0.98	0.98
	9		2	0	4		4		1	0		0.775	0.11		0.96		1	0		0.653	0.19		0.93
